# Supplementary material for: A pay-it-forward approach to improve feedback rate of HPV-based self-sampling in cervical cancer screening among women in ethnic minority regions of China: a randomized controlled trial protocol
Source: Front Psychiatry. 2025 May 29;16:1586076. doi: 10.3389/fpsyt.2025.1586076 (PMC12158934; doi:10.3389/fpsyt.2025.1586076)
Supplement: Supplementary file 1 [file DataSheet1.zip]

Archive with 2 entries (2 files):
- Datasheet 2.docx
- Datasheet 1.docx
